# Supplementary material for: Strategies for Metagenomic-Guided Whole-Community Proteomics of Complex Microbial Environments
Source: PLoS One. 2011 Nov 23;6(11):e27173. doi: 10.1371/journal.pone.0027173 (PMC3223167; doi:10.1371/journal.pone.0027173)
Supplement: Table S2 — Database dependent distribution of acquired full MS and MS/MS and assigned MS/MS for samples 6a and 6b. Unassigned MS/MS were parsed into either quality or poor spectra. (XLS) [file pone.0027173.s003.xls]

## Sheet: Sheet3
Sample	Run #	Database	Total Spectra Collected	# MS1 Collected	# MS/MS Collected	# Assigned MS/MS	% Assigned MS/MS	# Unassigned MS/MS	# of Quality MS/MS (ID'd + Qual Unass.)	# Poor Unass. MS/MS	# Quality Unass. MS/MS
6a	Run 2	NM	94379	15998	78381	6163	7.86287	72218	13375	65006	7212
		CAFM				8872	11.3191	69509	15681	62703	6809
		RFM				8854	11.2961	69527	15622	62759	6768
		RFM_KG				10576	13.4931	67805	16983	61398	6407
		RMPS				13426	17.1292	64955	19139	59242	5713
	Run 3	NM	85191	14685	70506	5301	7.51851	65205	6752	63754	1451
		CAFM				7918	11.2302	62588	9215	61291	1297
		RFM				8305	11.7791	62201	9522	60984	1217
		RFM_KG				9911	14.057	60595	11041	59465	1130
		RMPS				12413	17.6048	58096	13390	57119	977
6b	Run 1	NM	97907	16705	81202	7434	9.15495	73768	16380	70222	8946
		CAFM				8391	10.3335	72811	16921	64281	8530
		RFM				8234	10.1401	72968	16802	64400	8568
		RFM_KG				10778	13.2731	70424	18698	62504	7920
		RMPS				12077	14.8728	69125	19543	61659	7466
	Run 2	NM	97301	16504	80797	7498	9.28005	73299	16893	63904	9395
		CAFM				8517	10.5412	72280	17594	63203	9077
		RFM				8327	10.3061	72470	17447	63350	9120
		RFM_KG				10715	13.2616	70082	19182	61615	8467
		RMPS				11927	14.7617	68870	20124	60673	8197
